# Supplementary material for: New MraYAA Inhibitors with an Aminoribosyl Uridine Structure and an Oxadiazole
Source: Antibiotics (Basel). 2022 Sep 2;11(9):1189. doi: 10.3390/antibiotics11091189 (PMC9495235; doi:10.3390/antibiotics11091189)
Supplement: Supplementary file 1 [file antibiotics-11-01189-s001.zip]

Archive with 1 entries (1 files):
- antibiotics-1835940-supplementary.pdf
